# Supplementary material for: A Delphi Study to Identify Research Priorities Regarding Physical Activity, Sedentary Behavior and Sleep in Pregnancy
Source: Int J Environ Res Public Health. 2022 Mar 2;19(5):2909. doi: 10.3390/ijerph19052909 (PMC8909963; doi:10.3390/ijerph19052909)
Supplement: Supplementary file 1 [file ijerph-19-02909-s001.zip]

Archive with 4 entries (4 files):
- Supplemental Digital Content 1 - Pregnancy and Postpartum Characteristics.pdf
- Supplemental Digital Content 2 - Exercise Questions.pdf
- Supplemental Digital Content 3 - Sedentary Behaviour Questions.pdf
- Supplemental Digital Content 4 - Sleep Questions.pdf
